# Supplementary material for: Case Report: Pancreatic sclerosing epithelioid mesenchymal neoplasm (SEMN) with novel pancreatic duct obstruction in a middle-aged female
Source: Front Med (Lausanne). 2026 Apr 10;13:1782497. doi: 10.3389/fmed.2026.1782497 (PMC13105993; doi:10.3389/fmed.2026.1782497)
Supplement: Supplementary file 2 [file Table_1.xlsx]

## Sheet: Sheet1
Summary of all reported studies on sclerosing epithelioid mesenchymal neoplasm (SEMN) of the pancreas and the uniqueness of our case report
No.	Study (Year)	Study Type	Number of Cases	Key Clinical/Pathological/Imaging Features	Uniqueness of Our Case Report
1	Basturk et al. (2020)	Original Study (Proposal of a new tumor entity)	8 cases	Mean age 43 years (26-75 years); 6 females/2 males; 5 cases located in the pancreatic head/neck; median size 1.8cm; well-demarcated with sclerosis; Immunohistochemistry (IHC): Vimentin (+), CD99 (+), Cytokeratin (CK) focally positive; no recurrent gene mutations; unique methylation pattern; indolent clinical course.	1. Our case supplements detailed postoperative management and follow-up protocols (not reported in this study); 2. For the first time, dynamic contrast MRI and serum tumor markers (CA19-9, CEA) are clearly used for long-term follow-up monitoring.
2	Shitani et al. (2021)	Case report + Literature review	1 case	31-year-old female; pancreatic tail tumor (5.4cm); Computed Tomography (CT): well-demarcated, hypovascular; Magnetic Resonance Imaging (MRI): solid component T1 hypointensity/T2 hyperintensity, cystic component T2 hyperintensity; Endoscopic Ultrasound-Guided Fine Needle Aspiration (EUS-FNA): hypoechoic mass; IHC results consistent with SEMN; disease-free survival (DFS) during 19 months of follow-…	1. Our case reports complete details of postoperative anti-infective therapy (cefoperazone sulbactam) and somatostatin therapy (dosage and course of treatment); 2. The postoperative follow-up strategy is longer (every 6 months for the first 2 years, then annually), which is more comprehensive than the single 19-month follow-up in this study; 3. More clear dietary adjustment suggestions are provid…
3	Basturk et al. (2020) - Case 1	Subcase of the first original study	1 case	38-year-old female; pancreatic head tumor; size 2.2cm; Electron Microscopy (EM): non-specific desmosomes and perinuclear tonofilaments; DFS during 60 months of follow-up.	1. Our case provides detailed postoperative recovery indicators (flatus time, feeding time, discharge time); 2. Supplementary follow-up basis based on guidelines for low-grade malignant pancreatic tumors (not mentioned in this subcase).
4	Basturk et al. (2020) - Case 2	Subcase of the first original study	1 case	46-year-old female; pancreatic head tumor; size 1.3cm; invasion of peripancreatic adipose tissue; IHC: Vimentin (+), CD99 (+), CK (+); DFS during 53 months of follow-up.	1. Our case had an uneventful postoperative recovery without peripancreatic invasion; 2. For the first time, the follow-up protocol is clearly associated with international research evidence on low-grade malignant pancreatic tumors, improving clinical feasibility.
5	Basturk et al. (2020) - Case 3	Subcase of the first original study	1 case	75-year-old male; pancreatic tail tumor; size 5.8cm; focally Synaptophysin weak positive; DFS during 8 months of follow-up.	1. Our case had no abnormal IHC markers (compared with the focally Synaptophysin weak positive in this case); 2. A detailed follow-up plan is provided (compared with the only 8-month follow-up without specific plan in this case); 3. Complete postoperative medication records are available.
6	Basturk et al. (2020) - Case 4	Subcase of the first original study	1 case	35-year-old female; pancreatic neck tumor; size 1.5cm; Whole Exome Sequencing (WES): DDX6 gene mutation (only in this case); DFS during 72 months of follow-up.	1. Our case had no gene mutations (consistent with most SEMN cases, but supplementary clinical correlation analysis is provided); 2. A dynamic follow-up schedule is provided (compared with only mentioning the follow-up duration in this case); 3. Dietary guidance is combined with follow-up monitoring.
7	Basturk et al. (2020) - Case 5	Subcase of the first original study	1 case	42-year-old female; pancreatic head tumor; size 1.7cm; duodenal invasion; DFS during 94 months of follow-up.	1. Our case had no organ invasion, with better postoperative prognosis; 2. The dietary tolerance during recovery is described in detail; 3. Specific imaging monitoring (dynamic contrast MRI) is adopted, which is more accurate than the routine follow-up in this case.
8	Basturk et al. (2020) - Case 6	Subcase of the first original study	1 case	26-year-old female; pancreatic body tumor; size 2.0cm; DFS during 86 months of follow-up.	1. Our case supplements detailed information on postoperative enzyme inhibition therapy (somatostatin); 2. The follow-up time points are clarified (every 6 months for the first 2 years, then annually), which is more specific than only mentioning the follow-up duration in this case; 3. The current situation of lack of international follow-up standards for SEMN is clearly mentioned (not mentioned i…
9	Basturk et al. (2020) - Cases 7&8	Subcases of the first original study	2 cases	Case 7: 38-year-old male, pancreatic tail tumor (1.6cm); Case 8: 44-year-old female, pancreatic head tumor (1.4cm); DFS during 48 months and 36 months of follow-up, respectively.	1. Our case provides a comprehensive postoperative management plan (anti-infective therapy + enzyme inhibition therapy + dietary guidance), which is more comprehensive than this case without any postoperative details; 2. For the first time, a follow-up protocol is formulated based on relevant retrospective studies, filling the gap of lack of international standards for SEMN; 3. Detailed recovery …
10	Jing Haiyan et al. (2023)	Case report	1 case	36-year-old female; pancreatic neck tumor (maximum cross-section 1.6cm×1.4cm); CT showed a round slightly hypodense lesion with mild to moderate enhancement in the arterial phase and obvious enhancement in the delayed phase; gross appearance: grayish white, firm, well-demarcated; IHC: Vimentin(+), CK(+), CD99(+), Ki-67(+, 5%); WES showed ADCY1 gene missense mutation; laparoscopic distal pancreate…	1. Our case supplements complete details of postoperative anti-infective + enzyme inhibition therapy (dosage and course of cefoperazone sulbactam and somatostatin), which is more comprehensive than only parenteral nutrition in this study; 2. A standardized long-term follow-up protocol is formulated (every 6 months for the first 2 years, then annually), which is more systematic than the only 4-mon…
